# Supplementary material for: Long Non-Coding RNA CRNDE Is Involved in Resistance to EGFR Tyrosine Kinase Inhibitor in EGFR-Mutant Lung Cancer via eIF4A3/MUC1/EGFR Signaling
Source: Int J Mol Sci. 2021 Apr 13;22(8):4005. doi: 10.3390/ijms22084005 (PMC8070547; doi:10.3390/ijms22084005)
Supplement: Supplementary file 1 [file ijms-22-04005-s001.zip › Table S1.xlsx]

## Sheet: supplementary table1
Supplementary Table S1. RNA category on microarray of EGFR-TKI-resistant cells
Category of probe	No.	%	Category used in this study
Protein-coding (Genecode v28)	27246	46.8	mRNA
Long non-coding (LNCipedia v 5.0)	25143	43.2	lncRNA
Broad Institute (TUCP)	802	1.4	lncRNA
All transcripts (Genecode v28)	1725	3	other
NCBI (RefSeq/Unigene)	3285	5.6	other
Total probes (with sequences)	58201
Abbreviations: EGFR-TKI, epidermal growth factor receptor-tyrosine kinase inhibitor; lncRNA, long non-coding RNA; mRNA, messenger RNA; NCBI, National Center for Biotechnology Information; TUCP, transcripts of uncertain coding potential
